# Supplementary material for: Cost-effectiveness of national health insurance programs in high-income countries: A systematic review
Source: PLoS One. 2017 Dec 15;12(12):e0189173. doi: 10.1371/journal.pone.0189173 (PMC5731747; doi:10.1371/journal.pone.0189173)
Supplement: S2 File — (R) [file pone.0189173.s006.R]

working.dir <- "C:/Users/nghiems/OneDrive/NDIS/ResultSynthesis"
setwd(working.dir)
# Truncated normal function
library(truncnorm)
nsim<-10000
set.seed(45467)
y<-c(61677.36, 64002.27,	25000,	37500)
# CPI convert to 2013 price using PWT8.1
cpi<-c(1, 1,	0.618666422,	0.618666422)
y<-y/cpi
ly<-log(y)
n<-length(y)
ybar<-mean(ly)
ysd<-sd(ly)
ysd1<-sd(y)
ybar1<-mean(y)
# Log-normal distribution
posterior0<-rlnorm(nsim, meanlog=ybar, sdlog=ysd)

# Truncated normal distrbuiotn
posterior1<-rtruncnorm(nsim, a=0, mean=ybar1, sd=ysd1 )

d0<-density(posterior0)
d1<-density(posterior1) 
plot(d1, xlab="Incremental cost effectiveness ratio", main="", xlim=c(0,120000),  lwd=3, col="blue") 
lines(d0, col="black", lty=2, lwd=3)
legend("topright",lty=c(1,2),col = c("blue", "black"),legend=c("Truncated Normal", "Log-normal"), bty="n",lwd=3)
#legend(locator(1),lty=c(1,2),col = c("blue", "black"),legend=c("Truncated Normal", "Log-normal"), bty="n",lwd=3)
temp<-cbind(posterior0, posterior1)
summary(temp)

#**************
# Cost of control: Add 1 to the first cell to avoid taking log of zero
c1<-c(25500,	25500,	34000,	17000)
#Effects of control
e1<-c(15.88,	22.00,	10.06,	21.7)
# Cost of treatment
c2<-c(26798,	53661,	56000,	47000)
#Effects of treatment
e2<-c(15.901045,	22.44,	10.94,	22.5)

# Loop of changes in variables (to adjust for )
for (n in c("c1", "c2")) {
  v=get(n)
  v=v/cpi
  assign(n,v)
}

lc1<-log(c1); lc2<-log(c2); le1<-log(e1);le2<-log(e2)
mc1<-mean(lc1); mc2<-mean(lc2); me1<-mean(le1); me2<-mean(le2)
sc1<-sd(lc1); sc2<-sd(lc2); se1<-sd(le1); se2<-sd(le2)

tmc1<-mean(c1); tmc2<-mean(c2); tme1<-mean(e1); tme2<-mean(e2)
tsc1<-sd(c1); tsc2<-sd(c2); tse1<-sd(e1); tse2<-sd(e2)

pc1<-rlnorm(nsim, meanlog=mc1, sdlog=sc1)
pc2<-rlnorm(nsim, meanlog=mc2, sdlog=sc2)
pe1<-rlnorm(nsim, meanlog=me1, sdlog=se1)
pe2<-rlnorm(nsim, meanlog=me2, sdlog=se2)

# Plot cost
library(extrafont)
library(extrafontdb)
loadfonts(device = "win")

pd0<-density(pc1)
pd1<-density(pc2) 
tiff('Fig2.tif', width=2250, height=1800, units='px', compression='lzw', res=600, family='Times New Roman', pointsize = 8)
plot(pd0, xlab="Costs ($)", xlim=c(10000, 160000), main="", lwd=3, col="blue") 
lines(pd1, col="black", lty=2, lwd=3)
legend("topright",lty=c(1,2),col = c("blue", "black"),legend=c("No Insurance", "National Insurance"), bty="n",lwd=3)
dev.off()
#legend(locator(1),lty=c(1,2),col = c("blue", "black"),legend=c("No Insurance", "National Insurance"), bty="n",lwd=3)

# Plot benefits (QALY)
pde0<-density(pe1)
pde1<-density(pe2) 
tiff('Fig3.tif', width=2250, height=1800, units='px', compression='lzw', res=600, family='Times New Roman', pointsize = 8)
plot(pde0, xlab="QALY", xlim=c(5, 40), main="", lwd=3, col="blue") 
lines(pde1, col="black", lty=2, lwd=3)
legend("topright",lty=c(1,2),col = c("blue", "black"),legend=c("No Insurance", "National Insurance"), bty="n",lwd=3)
dev.off()
#legend(locator(1),lty=c(1,2),col = c("blue", "black"),legend=c("No Insurance", "National Insurance"), bty="n",lwd=3)


# Sort
#opc1<-order(pc1)
#opc2<-order(pc2)
#ope1<-order(pe1)
#ope2<-order(pe2)
#nc<-as.matrix(cbind(pc1[opc1],pc2[opc2]))
#ne<-as.matrix(cbind(pe1[ope1],pe2[ope2]))


nc<-as.matrix(cbind(pc1,pc2))
ne<-as.matrix(cbind(pe1,pe2))


#Cost benefit analysis
# Number of simulation
eta<-100000
library(BCEA)
ints <- c("No insurance", "National insurance")
m1 <- bcea(ne,nc,ref=2,interventions=ints, Kmax=eta, plot=TRUE)
summary(m1)

#ceac.plot(m1)
#evi.plot(m1)
#ib.plot(m1)
#eib.plot(m1, plot.cri=TRUE)
# MCE plot
mce1 <- multi.ce(m1) 
mce.plot(mce1)
library(ggplot2)
tiff('Fig5.tif', width=2250, height=1800, units='px', compression='lzw', res=600, family='Times New Roman', pointsize = 8)
tp<-mce.plot(mce1,pos=c(1,1), graph = "ggplot2") 
tp+
  tp<-tp+ geom_hline(yintercept = 0.5, size = .1, linetype=3, color="blue") 
tp+ theme(axis.title.y=element_text(size=8),axis.title.x=element_text(size=8), axis.text.x  = element_text(size=8), 
          axis.text.y  = element_text(size=8),legend.text=element_text(size=8))+labs(x="Willingness to pay ($)", y="Probability of most cost effectiveness",title="", size=8) + coord_cartesian(ylim = c(0.15, 0.85))
dev.off()

#95% CI: Box method (Polsky et al. (1997) "Confidence intervals for cost-effectiveness ratios: a comparison of four methods",Health economics, 6(3):243-252)
 err.cost <- qt(0.975,df=length(m1$delta.c)-1)*sd(m1$delta.c)/sqrt(length(m1$delta.c))
 low.cost<-mean(m1$delta.c)-err.cost
 up.cost<-mean(m1$delta.c)+err.cost
 err.eff <- qt(0.975,df=length(m1$delta.e)-1)*sd(m1$delta.e)/sqrt(length(m1$delta.e))
 low.eff<-mean(m1$delta.e)-err.eff
 up.eff<-mean(m1$delta.e)+err.eff
 left<-low.cost/up.eff
 right<-up.cost/low.eff
 print(c(left, right))

# 95% CI Taylor serries expansion: O'Brien et al. (1994) "In  search  of  power  and  significance:issues in the design and analysis of stochastic cost effectiveness studies in health care", Med. Care 32: 150-163.
sd.ICER<-((sd(nc[,2])^2+sd(nc[,1])^2)/eta)/(mean(ne[,2])-mean(ne[,1]))^2+((mean(nc[,2])-mean(nc[,1]))^2)*((sd(ne[,2])^2+sd(ne[,1])^2)/eta)/(mean(ne[,2])-mean(ne[,1]))^4-2*(mean(nc[,2])-mean(nc[,1]))*(((cor(ne[,2],nc[,2])*sd(nc[,2])*sd(ne[,2])+cor(ne[,1],nc[,1])*sd(nc[,1])*sd(ne[,1]))/eta)/(mean(ne[,2])-mean(ne[,1]))^3)
low.eff2<-m1$ICER-1.96*sqrt(sd.ICER)
up.eff2<-m1$ICER+1.96*sqrt(sd.ICER)
print(c(low.eff2, up.eff2))

#ceef.plot(m1)
tiff('Fig4.tif', width=2250, height=1800, units='px', compression='lzw', res=600, family='Times New Roman', pointsize = 10)
p<-ceplane.plot(m1, comparison=1, wtp=62000, graph="ggplot2", size=3, ICER.size=3,xlim=c(-30,30),ylim=c(-100000,100000))+labs(x="Differences in Effects (QALY)", y="Differences in Costs ($)", title="", size=6)
p+ theme(axis.title=element_text(face="bold", size="8", color="black"),axis.text.x  = element_text(size=8), axis.text.y  = element_text(size=8),legend.text=element_text(size=8))+ 
   annotate("text", x = c(-33,42,-35,42), y = c(300000,300000,-50000,-50000), label = c("Pr(Q1)=38%","Pr(Q2)=44%","Pr(Q4)=9%","Pr(Q3)=9%"), size=3)
dev.off()

#+ annotate("text", x = -47, y = -90000, label = "WTP")
#+ annotate("rect", xmin = -47, xmax = -35, ymin = -100000, ymax = -80000,alpha = .1)


#contour2(m1,graph="ggplot2",wtp=62000, xl=c(-30,30),yl=c(-100000,100000),theme_gray(base_size = 30),
#         ICER.size=8, size=8)+labs(x="Differences in Effects (QALY)", y="Differences in Cost ($)", title="")

#p1<-contour(m1,comparison=1, nlevels=4,levels=NULL,scale=0.5, graph="ggplot2", size=10)+labs(x="Differences in Effects (QALY)", y="Differences in Cost ($)", title="")
#p1+ theme(axis.title=element_text(face="bold", size="15", color="black"),axis.text.x  = element_text(size=15), axis.text.y  = element_text(size=15),legend.text=element_text(size=15))

### tweak the options
#ceef.plot(m1,flip=TRUE,dominance=FALSE,start.from.origins=FALSE,
#          print.summary=FALSE,graph="base")
### or use ggplot2 instead
#require(stringi)
#if(require(ggplot2)){ceef.plot(m1,dominance=TRUE,start.from.origins=FALSE,pos=TRUE,
#                               print.summary=FALSE,graph="ggplot2")}
